# Supplementary material for: The search for instantaneous vection: An oscillating visual prime reduces vection onset latency
Source: PLoS One. 2018 May 23;13(5):e0195886. doi: 10.1371/journal.pone.0195886 (PMC5965835; doi:10.1371/journal.pone.0195886)
Supplement: S1 Data for Analysis Experiments 1–3 — The data for these experiments are each presented on separate Excel worksheets. (XLSX) [file pone.0195886.s005.xlsx]

## Sheet: EXPERIMENT 1
VECTION LATENCY, STRENGTH AND SICKNESS DATA (EXPERIMENT 1)
VECTION LATENCY DATA ANALYSED FOR EXPERIMENT 1 (0 INDICATES THAT NEGATIVE VECTION ONSET LATENCIES HAVE BEEN REPLACED BY ZERO)																		VERSION OF THE VECTION LATENCY DATA WHERE NEGATIVE VALUES WERE REMOVED (POSTIVE VALUES AVERAGED ACROSS BLOCKS)
VECTION ONSETS (S)	Static-Smooth	Static-Smooth	Static-Smooth	Static-Smooth	Static-Osc	Static-Osc	Static-Osc	Static-Osc	Osc-Smooth	Osc-Smooth	Osc-Smooth	Osc-Smooth	Osc-Osc	Osc-Osc	Osc-Osc	Osc-Osc		VECTION ONSETS (S)	Static-Smooth	Static-Osc	Osc-Smooth	Osc-Osc
BLOCK	2	3	4	5	2	3	4	5	2	3	4	5	2	3	4	5
P1	4.185	7.944	30	14.242	6.211	0	5.493	6.445	21.735	13.592	0	9.005	5.511	6.234	5.698	5.449		P1	14.0927	6.04967	14.7773	5.723
P2	13.576	13.42	9.642	13.86	11.312	13.644	5.699	3.877	4.732	12.968	9.224	6.198	10.4	3.647	10.956	3.328		P2	12.6245	8.633	8.2805	7.08275
P3	15.267	8.115	10.363	26.244	2.116	2.267	1.151	1.243	4.841	10.4	0.445	0.831	0.773	0.763	0.598	2.89		P3	14.9972	1.69425	4.12925	1.256
P4	11.564	1.018	9.731	3.764	9.296	3.561	3.925	6.546	4.295	0.626	0.847	0.395	1.895	0.638	3.645	0.488		P4	6.51925	5.832	1.54075	1.6665
P5	2.865	6.672	8.745	2.776	5.025	3.345	1.617	13.584	3.641	30	30	0.617	3.263	2.721	1.041	1.665		P5	5.2645	5.89275	16.0645	2.1725
P6	8.259	5.243	7.53	5.427	10.291	6.746	2.524	6.187	2.507	2.115	3.985	1.785	5.099	1.859	4.267	0.577		P6	6.61475	6.437	2.598	2.9505
P7	2.466	1.971	2.108	5.756	2.402	2.625	3.603	0.553	3.115	3.121	1.884	2.051	2.187	2.626	2.451	2.01		P7	3.07525	2.29575	2.54275	2.3185
P8	1.026	0.571	0.681	0.561	0.642	0.499	0.867	0.34	0.548	0.499	0	0	0.914	0.516	0.466	0.577		P8	0.70975	0.587	0.5235	0.61825
P9	8.315	4.85	1.72	4.443	3.963	3.706	2.603	4.058	8.835	4.867	2.146	4.674	3.522	1.852	1.498	4.049		P9	4.832	3.5825	5.1305	2.73025
P10	9.923	3.492	2.907	4.001	4.731	5.212	3.315	3.827	9.067	6.203	2.931	2.164	2.233	2.273	3.442	0.548		P10	5.08075	4.27125	5.09125	2.124
P11	2.515	21.027	23.034	15.562	7.403	6.835	13.05	6.882	11.468	7.698	12.85	7.05	2.105	13.522	21.89	1.844		P11	15.5345	8.5425	9.7665	9.84025
P12	0.564	0.77	0.45	0.322	0.386	0.386	0.451	0.451	0	0.074	0.219	0	0.122	0.537	0.411	0.092		P12	0.5265	0.4185	0.1465	0.2905
P13	7.53	16.17	7.587	10.042	15.715	27.859	15.259	10.859	6.875	8.268	6.889	3.052	18.882	21.698	23.019	16.194		P13	10.3323	17.423	6.271	19.9482
P14	4.369	4.378	4.642	3.802	1.379	2.442	1.33	1.147	3.203	4.858	4.186	0.579	2.259	2.145	2.25	1.769		P14	4.29775	1.5745	3.2065	2.10575
P15	10.595	9.307	24.859	23.611	16.889	18.586	30	15.084	10.282	19.041	9.217	12.466	11.883	16.147	10.02	1.556		P15	17.093	20.1397	12.7515	9.9015
P16	6.818	7.202	5.633	2.788	3.73	3.98	2.938	5.459	5.443	4.571	3.211	5.153	5.25	4.171	3.354	2.011		P16	5.61025	4.02675	4.5945	3.6965
P17	10.634	9.082	10.609	8.922	7.843	13.491	12.051	6.387	9.307	7.339	3.932	6.931	8.691	5.77	7.85	5.898		P17	9.81175	9.943	6.87725	7.05225
P18	9.875	8.73	20.73	5.931	6.906	16.059	8.979	6.634	5.882	4.954	16.955	13.09	5.224	12.691	20.698	3.291		P18	11.3165	9.6445	10.2203	10.476
P19	1.441	4.435	1.898	1.009	1.289	1.633	2.563	1.139	1.388	2.316	2.3	3.251	1.595	2.21	2.179	2.692		P19	2.19575	1.656	2.31375	2.169
P20	26.16	17.25	9.35	16.91	7.43	6.19	11.36	9.71	10.79	12.31	13.76	4.44	11.45	6.65	3.07	3.45		P20	17.4175	8.6725	10.325	6.155
P21	15.85	10.59	14.77	8.66	7.91	4.44	3.45	5.17	14.96	9.98	12.32	8.06	4.11	3.06	0.51	7.23		P21	12.4675	5.2425	11.33	3.7275
P22	1.17	0.73	0.82	0.69	0.54	0.64	0.56	0.53	0.96	0.5	1.39	0.41	0.74	0.45	0	0		P22	0.8525	0.5675	0.815	0.595
P23	9.208	10.357	10.685	5.084	2.787	2.267	2.379	2.124	3.296	4.193	5.168	4.076	0	1.367	1.486	0.987		P23	8.8335	2.38925	4.18325	1.28
VECTION STRENGTH DATA ANALYSED FOR EXPERIMENT 1
VECTION_STRENGTH (0-10)	Static-Smooth	Static-Smooth	Static-Smooth	Static-Smooth	Static-Osc	Static-Osc	Static-Osc	Static-Osc	Osc-Smooth	Osc-Smooth	Osc-Smooth	Osc-Smooth	Osc-Osc	Osc-Osc	Osc-Osc	Osc-Osc
BLOCK	2	3	4	5	2	3	4	5	2	3	4	5	2	3	4	5
P1	6	6	3.5	7	6.5	6.5	7	5	5	6.5	5	5.5	6	6	6	6
P2	5.5	7	7	7	4	5.5	7	6.5	5	6.5	6.5	6.5	6	6	6.5	7
P3	5.5	6.5	6.5	6	6.5	7.5	7	6.5	6	6	6.5	6.5	7	7	7	7
P4	5	6	3.5	5	3	4	6	4	4	4.5	7	7	6	4	6.5	4
P5	5	5	3.5	5	3.5	6.5	5.5	6	4	5	5	5	6	7	6	6.5
P6	3	4	5.5	4	5	6.5	7	7	3	5	6.5	5.5	3.5	8	6.5	9
P7	5	4	4	6	4	5	5	6	4.5	6	5.5	5.5	3	5	5.5	6
P8	5	6	5	6	6	7	6	6	5	6	6.5	7	6	7	6	7
P9	4	4	5	5	6	6.5	6.5	6.5	4	5	5	5.5	6	6.5	7	6
P10	3	5	5	5	6	4	5.5	5.5	4	4	5.5	6	6	4	4.5	6
P11	5.5	4	2	4.5	5	5	2	5.5	5.5	5.5	2.5	5	6	4.5	3	7
P12	5.5	5	5	4.5	6.5	7	6.5	6.5	5.5	5.5	5.5	5.5	7	7	7	7
P13	3	3	5	4	2.5	2	3	2.5	3	4.5	5.5	5.5	2.5	2.5	2.5	1.5
P14	4	5	6	5	6	6	6.5	6.5	5.5	5	5	5	6.5	6.5	6.5	6.5
P15	8.5	7	3.5	4	7.5	4	1	6.5	7	3	8	6	9	5.5	8.5	8
P16	7	6	6.5	8	8.5	7.5	8	7	8	8.5	8.5	7	8	7.5	7.5	8
P17	7	4.5	7	5	7	6.5	7.5	7.5	6.5	7.5	8	6.5	8	7	7.5	6
P18	6.5	6	5.5	5.5	7	7.5	7	5	8	8	5.5	6	8	7	5	8
P19	6	6	6	6	6	7.5	6.5	6.5	7	5	7	5.5	7	7.5	4.5	7
P20	1	2	2.5	3	3	3	4	2.5	4	4	3.5	2	3.5	3	5.5	5.5
P21	3.5	5.5	5.5	6	5.5	7.5	7	8	4	5.5	6	5.5	6	7	7.5	7.5
P22	5	5	5.5	5	6	7	6	7	5.5	5	5	5.5	6.5	6.5	7	6.5
P23	5.5	4.5	4	4.5	8.5	8.5	9	7.5	6	6	6.5	6	9.5	9.5	10	10
FMS RATING DATA ANALYSED FOR EXPERIMENT 1
SICKNESS FMS SCORE (0-20)	Static-Smooth	Static-Smooth	Static-Smooth	Static-Smooth	Static-Osc	Static-Osc	Static-Osc	Static-Osc	Osc-Smooth	Osc-Smooth	Osc-Smooth	Osc-Smooth	Osc-Osc	Osc-Osc	Osc-Osc	Osc-Osc
BLOCK	2	3	4	5	2	3	4	5	2	3	4	5	2	3	4	5
P1	2	0	0	2	0	4	0	2	2	2	2	2	0	2	0	2
P2	0	0	2	2	0	0	2	2	0	0	0	4	0	0	0	2
P3	0	0	0	0	0	0	0	0	0	0	0	0	0	0	0	0
P4	2	0	0	0	2	0	2	0	0	2	2	0	2	0	0	0
P5	0	0	0	0	0	0	0	0	0	0	0	0	0	0	0	0
P6	0	0	0	0	2	0	0	4	0	0	0	0	0	4	0	6
P7	0	0	0	0	0	0	0	0	0	0	0	0	0	0	0	0
P8	0	0	0	0	0	0	1	0	0	0	0	0	0	0	0	0
P9	2	2	4	2	2	2	4	4	2	0	2	2	4	2	4	2
P10	0	0	0	0	0	0	0	0	0	0	0	0	0	0	0	0
P11	0	0	0	0	0	0	0	0	0	0	0	0	0	0	0	0
P12	0	0	0	0	0	0	0	0	0	0	0	0	0	0	0	0
P13	0	0	0	0	0	0	0	0	0	0	0	0	0	0	0	0
P14	0	4	6	6	4	4	4	6	4	2	6	6	4	6	6	6
P15	0	0	0	0	0	0	0	0	0	0	0	0	0	0	0	0
P16	0	0	0	2	0	0	2	2	0	0	0	2	0	0	0	2
P17	0	0	0	0	0	0	0	0	0	0	0	0	0	0	0	0
P18	0	1	2	2	1	1	1	2	1	2	2	2	1	2	2	3
P19	0	0	0	0	0	0	0	0	0	0	0	0	0	0	0	0
P20	0	2	2	4	0	2	4	4	0	0	2	2	0	0	4	4
P21	0	2	4	4	2	2	4	6	2	2	3	4	0	2	3	5
P22	0	0	0	0	0	0	0	0	0	0	0	0	0	0	0	0
P23	0	0	0	0	0	0	0	0	0	0	0	0	0	0	0	0

## Sheet: EXPERIMENT 2
VECTION LATENCY AND STRENGTH DATA (EXPERIMENT 2)
VECTION ONSET LATENCY DATA ANALYSED FOR EXPERIMENT 2						VERSION OF THE VECTION LATENCY DATA WHERE NEGATIVE VALUES WERE REMOVED (POSTIVE VALUES AVERAGED ACROSS BLOCKS)
Vection Onset Latency (s)	Static-Smooth	Static-Osc	Osc-Smooth	Osc-Osc		Vection Onset Latency (s)	Static-Smooth	Static-Osc	Osc-Smooth	Osc-Osc
P1	11.9645	4.024	4.5775	1.4045		P1	11.9645	4.024	4.5775	1.4045
P2	13.1055	3.2955	4.0935	0.919		P2	13.1055	3.2955	4.0935	0.919
P3	10.1775	4.06	3.8035	0		P3	10.1775	4.06	7.607	1.99012	(this participant had negative onset latencies for Osc-Osc in all blocks; this value was replaced by the mean of the values for this condition)
P4	11.219	2.478	5.916	1.051		P4	11.219	2.478	5.916	2.102
P5	2.137	1.3515	1.087	0.669		P5	2.137	1.3515	1.087	1.338
P6	3.363	1.333	1.151	1.417		P6	3.363	1.333	1.151	1.417
P7	2.8595	2.4285	1.996	1.061		P7	2.8595	2.4285	1.996	1.061
P8	12.6645	4.826	1.852	2.786		P8	12.6645	4.826	1.852	2.786
P9	10.653	5.1965	3.959	7.493		P9	10.653	5.1965	3.959	7.493
P10	12.1645	3.6225	6.3475	1.572		P10	12.1645	3.6225	6.3475	1.572
P11	3.928	2.337	5.7825	2.047		P11	3.928	2.337	5.7825	2.047
P12	13.298	2.852	5.1975	0.2755		P12	13.298	2.852	5.1975	0.551
P13	10.6365	4.456	1.482	1.191		P13	10.6365	4.456	1.482	1.191
(0 here indicates that trials in blocks 2 and 3 both had negative vection onset latencies)
VECTION STRENGTH DATA ANALYSED FOR EXPERIMENT 2
Vection Strength (0-10)	Static-Smooth	Static-Osc	Osc-Smooth	Osc-Osc
P1	4.75	7.75	5.75	8.75
P2	4.5	7.75	5.75	8.5
P3	4.75	7.5	5.75	8.25
P4	5	8	5.75	8.25
P5	5	8	6	7.75
P6	5.5	7.5	5.5	8
P7	4.5	5.5	4	7.5
P8	5.25	6.75	5.25	7
P9	2.5	5.5	3.5	4.75
P10	4.75	7	6	7.25
P11	6	8.25	4.75	8
P12	5.25	7.25	4.5	8
P13	5	6.75	5.5	7.75

## Sheet: EXPERIMENT 3
VECTION LATENCY AND STRENGTH DATA (EXPERIMENT 3)
VECTION ONSET LATENCY DATA ANALYSED FOR EXPERIMENT 3
Vection Onset Latency (s)	Radial-Only	Osc-Only	Osc-Radial
P1	10.842	30.0945	4.8125
P2	11.3175	21.801	4.3135
P3	9.432	34.2235	5.7415
P4	8.944	14.951	4.1755
P5	4.867	25.453	1.8325
P6	11.684	14.547	8.5175
P7	18.159	15.8265	3.26
P8	13.6655	15.764	3.4945
P9	1.958	7.985	1.6615
P10	9.8125	18.1745	3.377
P11	34.375	41	14.0635		41 here indicates that vection was not induced in either block 2 or block 3 within either 40 s display presentation period
P12	21.7935	30.422	1.4435
VECTION STRENGTH DATA ANALYSED FOR EXPERIMENT 3
Vection Strength (0-10)	Radial-Only	Osc-Only	Osc-Radial
P1	5	0.5	7.75
P2	4.5	1.25	7.5
P3	5.5	1	7.5
P4	5.25	2.5	7.75
P5	7.5	3.75	10
P6	4.5	1.75	6.5
P7	7	4	8.5
P8	5.5	4	8.25
P9	7.25	7.75	8.5
P10	5	4.5	9
P11	1.5	0	6
P12	4.75	1.25	8.25
